# Supplementary material for: Developmental and Neurotoxicity of Acrylamide to Zebrafish
Source: Int J Mol Sci. 2021 Mar 29;22(7):3518. doi: 10.3390/ijms22073518 (PMC8037265; doi:10.3390/ijms22073518)
Supplement: Supplementary file 1 [file ijms-22-03518-s001.zip]

Archive with 3 entries (2 files):
- ijms-1131742/
- ijms-1131742/Supplementary material_IJMS.pdf
- ijms-1131742/Supplementary Video 1..mp4
